# Supplementary material for: Building a 5-HT3A Receptor Expression Map in the Mouse Brain
Source: Sci Rep. 2017 Mar 9;7:42884. doi: 10.1038/srep42884 (PMC5343592; doi:10.1038/srep42884)
Supplement: Supplementary Table 1 [file srep42884-s1.xls]

## Sheet: Table1
					name	abbreviation	signal intensity
olfactory system	olfactory bulb	main olfactory bulb			mitral cell	Mi	+++
					glomeular	Gl	+++
					granule	GrO	+++
					ependyma and subependymal layer	E/OV	+++
					external plexiform layer of the olfactory bulb	EPI	++
					internal plexiform layer of the olfactory bulb	IPI	++
					anterior commissure, intrabulbar part	aci	+++
					olfactory nerve layer	ON	-
		accessory olfactory bulb			granule cell layer of the accessory olfactory bulb	GrA	+
	forebrain	olfactory tubercle			olfactory tubercle	Tu	+
					islands of Calleja	ICj	++
		anterior olfactory nucleus			anterior olfactory nucleus, dorsal part	AOD	++
					anterior olfactory nucleus, ventral part	AOV	+
					anterior olfactory nucleus, lateral part	AOL	++
					anterior olfactory nucleus, medial part	AOM	++
					anterior olfactory nucleus, posterior part	AOP	++
ventricle	forebrain	lateral ventricle			lateral ventricle	LV	+++
	hypothalamus	the 3rd ventricle			mammillary recess of the 3rd ventricle	MRe	-
	midbrain	aqueduct (Sylvius)			aqueduct (Sylvius)	Aq	-
	cerebrum	4th ventricle			4th ventricle	4V	-
					lateral recess of the 4th ventricle	LR4V	-
Cerebrum	cerebral cortex	motor cortex	motor area	motor area	primary motor cortex	M1	+++
					secondary motor cortex	M2	++
		sensory cortex	somatosensory cortex	primary somatosensory cortex	primary somatosensory cortex	S1	++
					primary somatosensory cortex, upper lip region	S1ULｐ	++
					primary somatosensory cortex, forelimb region	S1FL	+++
					primary somatosensory cortex, hindlimb region	S1HL	+++
					primary somatosensory cortex, barrel field	S1BF	+++
					primary somatosensory cortex, dysgranular region	S1DZ	+++
					primary somatosensory cortex, shoulder/neck region	S1ShNc	++
					primary somatosensory cortex, trunk region	S1Tr	++
				secondary somatosensory cortex	secondary somatosensory cortex	S2	++
			auditory cortex	primary auditiory cortex	primary auditory cortex	Au1	++
				secondary auditiory cortex	secondary auditory cortex, ventral area	AuV	+++
					secondary auditory cortex, dorsal area	AuD	++
			visual cortex	primary visual cortex	primary visual cortex	V1	+
				secondary visual cortex	secondary visual cortex, mediomedial area	V2MM	+++
					secondary visual cortex, mediolateral area	V2ML	+
					secondary visual cortex, lateral area	V2L	+++
			insular cortex	agranular insular cortex	agranular insular cortex, ventral part	AIV	+++
					agranular insular cortex, dorsal part	AID	+++
					agranular insular cortex, posterior part	AIP	+++
				dysgranular insular cortex	dysgranular insular cortex	DI	+++
				granular insular cortex	granular insular cortex	GI	++
		association cortex	association cortex	frontal association cortex	frontal association cortex	FrA	++
				parietal association cortex	medial parietal association cortex	MPｔA	+++
					lateral parietal association cortex	LPｔA	+++
				temporal association cortex	temporal association cortex	TeA	+++
			prefrontal cortex	prelimbic cortex	prelimbic cortex	PrL	+++
				orbital cortex	medial orbital cortex	MO	++
					ventral orbital cortex	VO	++
					lateral orbital cortex	LO	+
					dorsolateral orbital cortex	DLO	++
				infralimbic cortex	infralimbic cortex	IL	+++
				dorsal peduncular cortex	dorsal peduncular cortex	DP	+++
	cerebral limbic system	palecortex	piriform	endopiriform nucleus	piriform	Pir	+
					dorsal endopiriform nucleus	DEｎ	+
					ventral endopiriform nucleus	VEｎ	+
			olfactory lobe	olfactory lobe	lateral entorhinal cortex	LEｎT	++
					ectorhinal cortex	Ect	+++
					perirhinal cortex	PRh	++
					nucleus of the lateral olfactory tract	LOT	++
					rhinal fissure	rf	-
		Archicortex	hippocampus	pyramidal cell layer	field CA1 of hippocampus	CA1	++
					field CA2 of hippocampus	CA2	++
					field CA3 of hippocampus	CA3	+++
				granular cell layer	dentate gyrus	DG	+++
		Mesocortex	cingulate cortex, anterior part	cingulate cortex	cingulate cortex, area 1	Cg1	++
					cingulate cortex, area 2	Cg2	+++
			cingulate cortex, posterior part	retrosplenial cortex	retrosplenial agranular cortex	RSA	++
					retrosplenial granular cortex	RSG	+++
		subcortical nucleus	amygdala	transition area	cortex-amygdala transition zone	CxA	++
					amygdalopiriform transition area	Apir	++
				anterior area	anterior amygdaloid area, ventral part	AAV	+
					anterior amygdaloid area, dorsal part	AAD	++
				basomedial amygdaloid nucleus	basomedial amygdaloid nucleus, anterior part	BMA	++
					basomedial amygdaloid nucleus, posterior part	BMP	+++
				basolateral amygdaloid nucleus	basolateral amygdaloid nucleus, anterior part	BLA	+++
					basolateral amygdaloid nucleus, ventral part	BLV	+++
					basolateral amygdaloid nucleus, posterior part	BLP	+++
				cortical amygdaloid nucleus	anterior cortical amygdaloid nucleus	ACo	++
					posterolateral cortical amygdaloid nucleus	PLCo	+++
					posteromedial cortical amygdaloid nucleus	PMCo	+++
				medial amygdaloid nucleus	medial amygdaloid nucleus, anterior part	MeA	++
					medial amygdaloid nucleus, posteroventral part	MePV	++
					medial amygdaloid nucleus, posterodorsal part	MePD	++
				central amygdaloid nucleus	central amygdaloid nucleus	Ce	++
				lateral amygdaloid nucleus	lateral amygdaloid nucleus, dorsolateral part	LaDL	++
					lateral amygdaloid nucleus, ventrolateral part	LaVL	++
					lateral amygdaloid nucleus, ventromedial part	LaVM	++
				amygdalohippocampal area	amygdalohippocampal area, posteromedial part	AHiPM	+++
					amygdalohippocampal area, anteromedial part	AHiAM	+++
					amygdalohippocampal area, anterolateral part	AHiAL	+++
				intercalated nuclei	intercalated nuclei of the amygdala	I	+
			bed nucleus of the stria terminalis	medial division,	bed nucleus of the stria terminalis、medial division, anterior part	BSTMA	+
					bed nucleus of the stria terminalis、medial division, ventral part	BSTMV	+
					bed nucleus of the stria terminalis、medial division, posteromedial part	BSTMPM	+++
					bed nucleus of the stria terminalis、medial division, posterointermediate part	BSTMPI	+++
				lateral division	bed nucleus of the stria terminalis、lateral division, ventral part	BSTLV	+
				others	bed nucleus of the anterior commissure	BAC	++
					bed nucleus of stria terminalis supracapsular paｒｔ	BSTS	+++
					stria terminalis	ST	++
					bed nucleus of the stria terminalis	BST	+
			septum	medial septal nucleus	medial septal nucleus	MS	-
				lateral septal nucleus	lateral septal nucleus, intermediate part	LSI	-
					lateral septal nucleus, ventral part	LSV	-
					lateral septal nucleus, dorsal part	LSD	-
				others	lambdoid septal zone	Ld	+
					triangular septal nucleus	TS	-
					septohippocampal nucleus	SHi	+
					septohypothalamic nucleus	SHｙ	-
					septofimbrial nucleus	SFi	+
			mamillary body	medial mammillary nucleus	medial mammillary nucleus, medial part	MM	+
					medial mammillary nucleus, lateral part	ML	-
					medial mammillary nucleus, median part	MMn	+
				lateral mammillary nucleus	lateral mammillary nucleus	LM	-
				supramammillary nucleus	supramammillary nucleus, medial part	SuMM	+
					supramammillary nucleus, lateral part	SuML	-
					supramammillary nucleus	SuM	-
				others	mammillotegmental tract	mtg	-
					principal mammillary tract	pm	-
	basal ganglia	caudate putamen			caudate putamen (striatum)	Cpu	++
					lateral stripe of the striatum	LSS	-
		claustrum			claustrum	Cl	+++
		accumbens nucleus			accumbens nucleus, shell	AcbSh	++
					accumbens nucleus, core	AcbC	+
					lateral accumbens shell	LAｃｂSh	++
		pallidum			ventral pallidum	VP	-
					lateral globus pallidus	LGP	-
		basal nucleus of Meynert			substantia innominata	SI	-
		substantia nigra			substantia nigra, reticular part	SNR	-
					substantia nigra, compact part	SNC	-
					substantia nigra, lateral part	SNL	-
	others	tenia tecta			dorsal tenia tecta	DTT	++
					ventral tenia tecta	VTT	+
		nucleus of the diagonal band			nucleus of the vertical limb of the diagonal band	VDB	+
					nucleus of the horizontal limb of the diagonal band	HDB	+
		others			semilunar nucleus of Flechsig	SL	+
diencephalon	epithalamus		habenular nucleus		medial habenular nucleus	MHb	-
					lateral habenular nucleus	LHb	-
	thalamus	anterior nuclear group	anterior thalamic nucleus		anteromedial thalamic nucleus	AM	-
					anteroventral thalamic nucleus	AV	-
					anterodorsal thalamic nucleus	AD	-
		medial nuclear group	paraventricular thalamic nucleus		paraventricular thalamic nucleus, anterior part	PVA	-
					paraventricular thalamic nucleus	PV	-
			non-specific nucleus		central medial thalamic nucleus	CM	-
					posterior intralaminar thalamic nucleus	PIL	+
			others		reticular thalamic nucleus	Rt	-
					reuniens thalamic nucleus	Re	-
					xiphoid thalamic nucleus	Xi	-
					zona incerta	ZI	-
		lateral nuclear group	laterodorsal thalamic nucleus		laterodorsal thalamic nucleus, ventrolateral part	LDVL	-
					laterodorsal thalamic nucleus, dorsomedial part	LDDM	-
			lateral posterior thalamic nucleus		lateral posterior thalamic nucleus、mediorostral part	LPMR	-
					lateral posterior thalamic nucleus、laterorostraｌ part	LPLR	-
					lateral posterior thalamic nucleus, laterocaudal part	LPLC	-
		ventrolateral nuclear group	ventral thalamic nucleus		ventral anterior thalamic nucleus	VA	-
					ventral posteromedial thalamic nucleus	VPM	-
					ventrolateral thalamic nucleus	VL	-
			others		ventral posterolateral thalamic nucleus	VPL	-
		posterior nuclear group	lateral geniculate nucleus	ventral lateral geniculate nucleus	ventral lateral geniculate nucleus	VLG	-
					ventral lateral geniculate nucleus、magnocellular part	VLGMC	-
					ventral lateral geniculate nucleus、magnocellular partparvicellular part	VLGPC	-
				dorsal lateral geniculate nucleus	dorsal lateral geniculate nucleus	DLG	-
			medial geniculate nucleus		medial geniculate nucleus, ventral part	MGV	-
					medial geniculate nucleus, dorsal part	MGD	-
					medial geniculate nucleus, medial part	MGM	-
			others		posterior thalamic nuclear group	Po	-
					rhomboid thalamic nucleus	Rh	-
					suprageniculate thalamic nucleus	SG	+
					parafascicular thalamic nucleus	PF	-
	hypothalamus	preoptic area	preoptic area		median preoptic nucleus	MnPO	-
					medial preoptic area	MPA	-
					lateral preoptic area	LPO	+
			preoptic nucleus		magnocellular preoptic nucleus	MCPO	+
					ventromedial preoptic nucleus	VMPO	-
					anterodorsal preoptic nucleus	ADP	-
					medial preoptic nucleus, medial part	MPOM	+
					medial preoptic nucleus, lateral part	MPOL	+
		medial zone	supraoptic	suprachiasmatic nucleus	suprachiasmatic nucleus	SCh	-
					suprachiasmatic nucleus、ventrolateral part	SChVL	+
					suprachiasmatic nucleus、dorsomedial part	SChDM	-
				paraventricular hypothalamic nucleus	paraventricular hypothalamic nucleus, ventral part	PaV	+
					paraventricular hypothalamic nucleus, posterior part	PaPO	++
					paraventricular hypothalamic nucleus, medial parvicellular part	PaMP	+
			pars tuberalis	arcuate hypothalamic nucleus	arcuate hypothalamic nucleus	Arc	-
					arcuate hypothalamic nucleus, medial posterior part	ArcMP	-
				ventromedial hypothalamic nucleus	ventromedial hypothalamic nucleus、dorsolateral part	VMHDL	-
					ventromedial hypothalamic nucleus、central part	VMHC	-
					ventromedial hypothalamic nucleus、ventrolateral part	VMHVL	-
					ventromedial hypothalamic nucleus、dorsomedial part	VMHDM	-
				dorsomedial hypothalamic nucleus	dorsomedial hypothalamic nucleus	DM	+
					dorsomedial hypothalamic nucleus, dorsal part	DMD	+
					dorsomedial hypothalamic nucleus, compact part	DMC	++
					dorsomedial hypothalamic nucleus, ventral part	DMV	+
			mamillary body
		lateral zone			lateral hypothalamic area	LH	-
					anterior hypothalamic area, posterior part	AHP	-
					posterior hypothalamic area	PH	-
					lateroanterior hypothalamic nucleus	LA	-
		paraventricular zone			periventricular hypothalamic nucleus	Pe	-
brainstem	midbrain	pretectal region	anterior pretectal nucleus		anterior pretectal nucleus, dorsal part	APTD	-
					anterior pretectal nucleus, ventral part	APTV	-
					anterior pretectal nucleus	APT	-
			others		medial pretectal nucleus	MPT	-
					posterior pretectal nucleus	PPT	-
					olivary pretectal nucleus	OPT	-
		red nucleus			red nucleus, parvicellular part	RPC	-
					retrorubral field	RRF	-
					prerubral field	PR	-
		periaqueductal gray			periaqueductal gray	PAG	++
					dorsomedial periaqueductal gray	DMPAG	-
					dorsolateral periaqueductal gray	DLPAG	-
					lateral periaqueductal gray	LPAG	-
					ventrolateral periaqueductal gray	VLPAG	+
		oculomotor nucleus	oculomotor nucleus		medial accessory oculomotor nucleus	MA3	-
					nucleus of Darkschewitsch	Dｋ	+
			oculomotor accessory nucleus		Edinger-Westphal nucleus	EW	-
		superior colliculus			superficial gray layer of the superior colliculus	SuG	-
					intermediate gray layer of the superior colliculus	InG	-
					optic nerve layer of the superior colliculus	Op	-
					intermediate white layer of the superior colliculus	InWh	-
					deep gray layer of the superior colliculus	DpG	-
					deep white layer of the superior colliculus	DpWh	-
		inferior colliculus			commissure of the inferior colliculus	cic	-
					central nucleus of the inferior colliculus	CIC	-
					dorsal cortex of the inferior colliculus	DCIC	-
					external cortex of the inferior colliculus	ECIC	-
					nucleus of the brachium of the inferior colliculus	BIC	-
					brachium of the inferior colliculus	bic	-
		lateral lemniscus			lateral lemniscus	II	-
					paralemniscal nucleus	PL	-
					ventral nucleus of the lateral lemniscus	VLL	-
					dorsal nucleus of the lateral lemniscus	DLL	-
					intermediate nucleus of the lateral lemniscus	ILL	-
		tegmentum	tegmental area		ventral tegmental area	VTA	-
					ventrolateral tegmental area	VLTｇ	-
			tegmental nucleus		anterior tegmental nucleus	Atg	-
					subpedencular tegmental nucleus	SPTg	-
					ventral tegmental nucleus	VTg	-
		interpeduncular nucleus			interpeduncular nucleus, dorsomedial subnucleus	IPDM	-
					interpeduncular nucleus, dorsolateral subnucleus	IPDL	-
					interpeduncular nucleus, caudal subnucleus	IPC	-
					interpeduncular nucleus, intermediate subnucleus	IPI	-
					interpeduncular nucleus, lateral subnucleus	IPL	-
					interpeduncular nucleus, rostral subnucleus	IPR	-
		others			interfascicular nucleus	IF	-
					interpeduncular fossa	IPF	-
					peripeduncular nucleus	PP	+
					dorsal terminal nucleus of the accessory optic tract	DT	+
					nucleus of the optic tract	OT	-
					deep mesencephalic nucleus	DpMe	-
					parabigeminal nucleus	PBG	-
					cuneiform nucleus	CnF	-
					intercollicular nucleus	InCo	-
					epimicrocellular nucleus	EMi	-
					paratrochlear nucleus	Pa4	-
	pons	basilar pons (ventral part)	paraolivary nucleus	periolivary nucleus	rostral periolivary region	RPO	++
					lateroventral periolivary nucleus	LVPO	-
					medioventral periolivary nucleus	MVPO	-
				periolivary nucleus	lateroventral periolivary nucleus	LVPO	-
					medioventral periolivary nucleus	MVPO	++
					superior paraolivary nucleus	SPO	+
					caudal periolivary nucleus	CPO	-
				superior olive	lateral superior olive	LSO	+
				others	dorsal periolivary region	DPO	+
			others	pontin nuclus	pontine nuclei	Pn	-
					dorsomedial pontine nucleus	ＤＭｐｎ	-
					brachium pontis (stem of middle cerebellar peduncle)	ｂｐ	-
				trapezoid body	nucleus of the trapezoid body	Tz	-
					trapezoid body	tz	-
		pontin tegmentum (dosal part)	vestibular nucleus	medial vestibular nucleus	medial vestibular nucleus, magnocellular part	MVeMC	+
					medial vestibular nucleus, parvicellular part	MVePC	++
				others	lateral vestibular nucleus	Lve	-
					superior vestibular nucleus	SuVe	+
					nucleus of origin of efferents of the vestibular nerve	Eve	+++
					vestibulocerebellar nucleus	VeCb	++
					spinal vestibular nucleuｓ	SpVe	-
					medial vestibular nucleus	MVe	+
			cochlear nucleus	ventral cochlear nucleus	ventral cochlear nucleus, anterior part	VCA	-
					ventral cochlear nucleus, posterior part	VCP	-
				dorsal cochlear nucleus	dorsal cochlear nucleus	DC	+
				others	superficial glial zone of the cochlear nuclei	SGI	-
					paracochlear glial substance	PCGS	++
					vestibulocochlear nerve	8n	-
					vestibular root of the vestibulocochlear nerve	8vn	-
			others		nucleus X	X	+
					nucleus Y	Y	++
			tegmental nucleus	reticulotegmental nucleus of the pons	reticulotegmental nucleus of the pons	RtTg	+
					reticulotegmental nucleus of the pons, pericentral part	RtTgP	-
				laterodorsal tegmental nucleus	laterodorsal tegmental nucleus	LDTｇ	++
					laterodorsal tegmental nucleus, ventral part	LDTｇV	+
				others	posterodorsal tegmental nucleus	PDTｇ	+
					pedunculopontine tegmental nucleus	PPTg	++
					dorsal tegmental nucleus, pericentral part	DTgP	-
					microcellular tegmental nucleus	MiTｇ	-
			facial nucleus	facial nucleus	facial nucleus	7N	+
					facial nerve or its root	7n	-
					genu of the facial nerve	ｇ７	-
				accessory facial nucleus	accessory abducens/facial nucleus	Acs6/7	-
					accessory facial nucleus	P7	+
			abducens nucleus		abducens nucleus	6N	-
					paraabducens nucleus	Pa6	-
			reticular nucleus	gigantocellular reticular nucleus	gigantocellular reticular nucleus	Gi	-
					gigantocellular reticular nucleus, alpha part	GiA	-
					gigantocellular reticular nucleus, ventral part	GiV	-
				reticular nucleus	pontine reticular nucleus, caudal part	PnC	-
					pontine reticular nucleus, oral part	PnO	+
					pontine reticular nucleus, ventral part	PnV	-
				others	intermediate reticular nucleus	IRt	+
					parvicellular reticular nucleus, alpha part	PCRtA	-
			parabrachial nucleus	lateral parabrachial nucleus	lateral parabrachial nucleus, ventral part	LPBV	-
					lateral parabrachial nucleus, superior part	LPBS	+
					lateral parabrachial nucleus, central part	LPBC	+
					lateral parabrachial nucleus, external part	LPBE	+
				medial parabrachial nucleus	medial parabrachial nucleus	MPB	+
			others		locus coeruleus	LC	++
					Barrington’s nucleus	Bar	+
					parapyramidal nucleus	PPy	-
					central gray of the pons	CGPｎ	+
					inferior salivatory nucleus	IS	+++
					lateral paragigantocellular nucleus	LPGi	+
					subbrachial nucleus	SubB	-
					prepositus nucleus	Pr	+
					sagulum nucleus	Sag	-
					Ko¨lliker-Fuse nucleus	KF	-
	medulla	inferior olive nucleus			inferior olive, dorsal nucleus	IOD	-
					inferior olive, principal nucleus	IOPｒ	-
					inferior olive, medial nucleus	IOM	-
					inferior olive, subnucleus C of medial nucleus	IOC	-
					inferior olive, beta subnucleus	IOB	-
					inferior olive, cap of Kooy of the medial nucleus	IOK	-
					inferior olive, dorsomedial cell group	IMDM	-
		nucleus of the solitary tract	nucleus of the solitary tract		nucleus of the solitary tract	Sol	+++
					nucleus of the solitary tract, interstitia part	SolI	+++
					nucleus of the solitary tract, intermediate part	SoｌIM	+++
					nucleus of the solitary tract, medial pa	SoｌM	+++
					solitary nucleus, ventral part	SolV	+++
					nucleus of the solitary tract, gelatinous part	SolG	+++
					nucleus of the solitary tract, commissural part	SolC	+++
					nucleus of the solitary tract, central part	SolCe	+++
					nucleus of the solitary tract, ventrolateral part	SolVL	+++
					nucleus of the solitary tract, dorsomedial part	SolDM	+++
					solitary nucleus, dorsolateral part	SolDL	+++
			solitary tract		solitary tract	sol	+++
		reticular nucleus	reticular nucleus	medullary reticular nucleus	medullary reticular nucleus, dorsal part	MdD	-
					medullary reticular nucleus, ventral part	MdV	-
				others	lateral reticular nucleus	LRｔ	-
					paramedian reticular nucleus	PMn	-
					rostroventrolateral reticular nucleus	RVL	-
		others			dorsal paragigantocellular nucleus	DPGi	-
					external cuneate nucleus	Ecu	-
					linear nucleus of the medulla	Li	+
					ambiguus nucleus	Amb	+++
					caudal interstitial nucleus of the medial longitudinal fasciculus	CI	-
					epifascicular nucleus	EF	-
					dorsal motor nucleus of vagus	10N	+
					hypoglossal nucleus	12N	+
					cuneate nucleus	Cu	-
					intermedius nucleus of the medulla	InM	+
					nucleus of Rolle	Ro	-
	Trigeminal nucleus	trigeminal nerve			motor root of the trigeminal nerve	m5	-
					sensory root of the trigeminal nerve	S5	-
					peritrigeminal zone	P5	++
					spinal trigeminal tract	sp5	+++
		supratrigeminal nucleus			supratrigeminal nucleus	Su5	+
		mesencephalic trigeminal nucleus			mesencephalic trigeminal nucleus	Me5	-
		motor trigeminal nucleus			motor trigeminal nucleus	Mo5	+
		principal sensory trigeminal nucleus			principal sensory trigeminal nucleus, dorsomedial part	Pr5DM	-
					principal sensory trigeminal nucleus, ventrolateral part	Pr5VL	+
		spinal trigeminal nucleus			spinal trigeminal nucleus, oral part, ventrolateral division	Sp5OVL	-
					spinal trigeminal nucleus, oral part, dorsomedial division	Sp5ODM	+++
					dorsomedial spinal trigeminal nucleus	DMSｐ5	+++
					spinal trigeminal nucleus, interpolar part	Sp5I	-
					spinal trigeminal nucleus, caudal part	Sp5C	-
	raphe nucleus	dorsal raphe nucleus			dorsal raphe nucleus	DR	-
					dorsal raphe nucleus, dorsal part	DRD	-
					dorsal raphe nucleus, interfascicular part	DRI	-
					dorsal raphe nucleus, ventral part	DRV	-
					dorsal raphe nucleus, ventrolateral part	DRVL	-
					dorsal raphe nucleus, caudal part	DRC	-
		median raphe nucleus			median raphe nucleus	MnR	-
					paramedian raphe nucleus	PMnR	++
		others			rostral linear nucleus of the raphe	RLi	-
					raphe magnus nucleus	RMg	-
					raphe pallidus nucleus	Rpa	-
					raphe obscurus nucleus	ROb	+
cerebellum	cerebellar cortex	Cerebellar lobules			1th Cerebellar lobules	1Cb	-
					2th Cerebellar lobules	2Cb	-
					3th Cerebellar lobules	3Cb	-
					4&5th Cerebellar lobules	4&5Cb	-
					6th Cerebellar lobules	6Cb	-
					9th Cerebellar lobules	9Cb	-
					10th Cerebellar lobules	10Cb	-
					simple lobule	Sim	-
					crus 1 of the ansiform lobule	Crus1	-
					crus 2 of the ansiform lobule	Crus2	-
		flocculus			paraflocculus	PFI	-
					flocculus	FI	-
		others			copula of the pyramis	Cop	-
					paramedian lobule	PM	-
	cerebellar nucleus	interposed cerebellar nucleus			interposed cerebellar nucleus, anterior part	IntA	-
					interposed cerebellar nucleus, dorsolateral hump	IntDL	-
		dentate cerebellar nucleus			lateral cerebellar nucleus, parvicellular part	LatPC	-
					lateral (dentate) cerebellar nucleus	Lat	-
		fastigial cerebellar nucleus			medial (fastigial) cerebellar nucleus	Med	-
spinal cord	cervical cord	spinal gray matter			lamina 1 of the spinal gray	1Sp	+++
					lamina 2 of the spinal gray, inner part	2SpI	+++
					lamina 2 of the spinal gray, outer part	2SpO	+++
					lamina 3 of the spinal gray	3Sp	-
					lamina 4 of the spinal gray	4Sp	++
					lamina 5 of the spinal gray, lateral part	5SpL	-
					lamina 5 of the spinal gray, Medial part	5SpM	-
					lamina 6 of the spinal gray	6Sp	-
					lamina 7 of the spinal gray	7Sp	-
					lamina 8 of the spinal gray	8Sp	-
					biceps motoneuron of lamina 9	Bi9	-
					supraspinatus and infraspinatus motoneuron of lamina 9	SI9	-
					deltoid motoneuron of lamina 9	De9	-
					axial muscles motoneuron of lamina 9	Ax9	-
					serratus anterior muscle	Sr9	-
					area 10 of the spinal gray	10Sp	+
					intermediomedial column	IMM	-
					internal basilar nucleus	IB	+++
					central canal	cc	-
		spinal white matter			dorsal corticospinal tract	dcs	-
					cuneat fasciculus	cu	+
					gracile fasciculus	gr	+
					postｓynaptic dorsal column passway	psdc	-
					lateral spinal nucleus	LSp	-
					rubrospinal tract	rs	-
					lateral funiculus	lf	-
					dorsal spinocerebellar tract	dsc	-
					dorsolateral spinothalamic tract	dlst	-
					lateral spinothalamic tract	lst	-
					ventral spinocerebellar tract	vsc	-
					ventral white commissure	vwc	-
					ventral funiculus	ｖｆ	-
	thoracic cord	spinal gray matter			lamina 1 of the spinal gray	1Sp	+++
					lamina 2 of the spinal gray, inner part	2SpI	+++
					lamina 2 of the spinal gray, outer part	2SpO	+++
					lamina 3 of the spinal gray	3Sp	-
					lamina 4 of the spinal gray	4Sp	+
					lamina 5 of the spinal gray, lateral part	5SpL	-
					lamina 5 of the spinal gray, Medial part	5SpM	-
					lamina 7 of the spinal gray	7Sp	-
					lamina 8 of the spinal gray	8Sp	-
					intercostal muscle motoneuron of lamina 9	ICo9	-
					axial muscles motoneuron of lamina 9	Ax9	-
					area 10 of the spinal gray	10Sp	-
					intermediomedial column	IMM	-
					intermediolateral column	IML	-
					intercalated nucleus	ICl	-
					dorsal nucleus (Clarke)	D	+++
					central canal	cc	-
		spinal white matter			dorsal corticospinal tract	dcs	-
					gracile fasciculus	gr	+
					postｓynaptic dorsal column passway	psdc	-
					lateral spinal nucleus	LSp	-
					rubrospinal tract	rs	-
					lateral funiculus	lf	-
					dorsal spinocerebellar tract	dsc	-
					dorsolateral spinothalamic tract	dlst	-
					lateral spinothalamic tract	lst	-
					ventral spinocerebellar tract	vsc	-
					ventral white commissure	vwc	-
					ventral funiculus	ｖｆ	-
	lumbar cord	spinal gray matter			lamina 1 of the spinal gray	1Sp	+++
					lamina 2 of the spinal gray, inner part	2SpI	+++
					lamina 2 of the spinal gray, outer part	2SpO	+++
					lamina 3 of the spinal gray	3Sp	-
					lamina 4 of the spinal gray	4Sp	++
					lamina 5 of the spinal gray, lateral part	5SpL	-
					lamina 5 of the spinal gray, Medial part	5SpM	-
					lamina 6 of the spinal gray, lateral part	6SpL	-
					lamina 6 of the spinal gray, Medial part	6SpM	-
					lamina 7 of the spinal gray	7Sp	-
					lamina 8 of the spinal gray	8Sp	-
					psoas motoneuron of lamina 9	Ps9	-
					axial muscles motoneuron of lamina 9	Ax9	-
					adductor motoneuron of lamina 9	Ad9	-
					quadratus motoneuron of lamina 9	Q9	-
					area 10 of the spinal gray	10Sp	+
					lumber precerebellar nucleus	LPｒCb	-
					dorsal nucleus (Clarke)	D	+++
					central canal	cc	-
		spinal white matter			dorsal corticospinal tract	dcs	-
					gracile fasciculus	gr	+
					postｓynaptic dorsal column passway	psdc	-
					lateral spinal nucleus	LSp	-
					rubrospinal tract	rs	-
					lateral funiculus	lf	-
					dorsolateral spinothalamic tract	dlst	-
					lateral spinothalamic tract	lst	-
					ventral spinocerebellar tract	vsc	-
					ventral white commissure	vwc	-
					ventral funiculus	ｖｆ	-
	sacral cord	spinal gray matter			lamina 1 of the spinal gray	1Sp	+++
					lamina 2 of the spinal gray, inner part	2SpI	+++
					lamina 2 of the spinal gray, outer part	2SpO	+++
					lamina 3 of the spinal gray	3Sp	-
					lamina 4 of the spinal gray	4Sp	+
					lamina 5 of the spinal gray, lateral part	5SpL	-
					lamina 5 of the spinal gray, Medial part	5SpM	-
					lamina 7 of the spinal gray	7Sp	-
					lamina 8 of the spinal gray	8Sp	-
					external urethral sphincter motoneuron of lamina 9	ExU9	-
					area 10 of the spinal gray	10Sp	+
					sacral precerebellar nucleus	SPｒCb	-
					sacral dorsal commissural nucleus	SDCom	+++
					intercalated nucleus	ICl	-
					sacral parasympathetic nucleus	SPSy	+++
					central canal	cc	-
		spinal white matter			dorsal corticospinal tract	dcs	-
					gracile fasciculus	gr	+
					postｓynaptic dorsal column passway	psdc	-
					lateral spinal nucleus	LSp	-
					rubrospinal tract	rs	-
					lateral funiculus	lf	-
					ventral white commissure	vwc	-
					ventral funiculus	ｖｆ	-
others	circumventricular organ	sensory			vascular organ of the lamina terminalis	VOLT	-
					subfornical organ	SFO	-
					area postrema	AP	+++
		secretory			median eminence	Me	-
	fascile of nerve fibers	commissural fiber	forebrain	anterior commissure	anterior commissure	ac	-
					anterior commissure, anterior part	aca	+
					anterior commissural nucleus	AC	+
					interstitial nucleus of the posterior limb of the anterior commissure, lateral part	IPACL	++
					interstitial nucleus of the posterior limb of the anterior commissure, medial part	IPACM	++
				corpus callosum	corpus callosum	cc	-
					forceps minor of the corpus callosum	fmi	+
					genu of the corpus callosum	gcc	+
					cingulum	ｃｇ	+
					indusium griseum	IG	++
			midbrain	posterior commissure	nucleus of the posterior commissure	PCom	-
					subcommissural nucleus	SCom	-
					retroparafascicular nucleus	RPF	+
					magnocellular nucleus of the posterior commissure	MCPC	-
				tegmental decussation	dorsal tegmental decussation	dtgx	-
					ventral tegmental decussation	vtgx	-
			pons		medial lemniscus	ml	-
		projection fiber	forebrain		medial forebrain bundle	ｍｆｂ	-
			thalamus		fasciculus retroflexus	ｆｒ	-
					mammillothalamic tract	mt	-
			hypothalamus		fornix	f	-
			midbrain		rubrospinal tract	rs	+
					tectospinal tract	ts	-
					medial longitudinal fasciculus	mlf	-
			pons		superior cerebellar peduncle	scp	-
					longitudinal fasciculus of the pons	ｌfp	-
					commissural stria terminalis	cst	-
					olivocochlear bundle	ocb	-
			medullar		uncinate fasciculus	unc	-
			cerebellum	cerebellar peduncle	decussation of the superior cerebellar peduncle	xscp	-
					superior cerebellar peduncle	scp	-
					middle cerebellar peduncle	mcp	-
					inferior cerebellar peduncle (restiform body)	icp	-
				others	ventral spinocerebellar tract	vsc	-
			optic nerve		optic chiasm	ox	-
					optic tract	opt	-
			others		pyramidal tract	py	-
					cerebral peduncle	cp	-
